# Supplementary material for: Reduced Levels of Misfolded and Aggregated Mutant p53 by Proteostatic Activation
Source: Cells. 2023 Mar 21;12(6):960. doi: 10.3390/cells12060960 (PMC10047295; doi:10.3390/cells12060960)
Supplement: Supplementary file 1 [file cells-12-00960-s001.zip]

Archive with 4 entries (3 files):
- cells-1558792-supplementary/supplementary files/
- cells-1558792-supplementary/supplementary files/Figures.pdf
- cells-1558792-supplementary/supplementary files/Supplementary_table_S1.xlsx
- cells-1558792-supplementary/supplementary files/Supplementary_table_S2.xlsx
