# Supplementary material for: Reduced Levels of Misfolded and Aggregated Mutant p53 by Proteostatic Activation
Source: Cells. 2023 Mar 21;12(6):960. doi: 10.3390/cells12060960 (PMC10047295; doi:10.3390/cells12060960)
Supplement: Supplementary file 1 [file cells-12-00960-s001.zip › cells-1558792-supplementary/supplementary files/Supplementary_table_S1.xlsx]

## Sheet: Sheet1
Genes	Log2__FC	-LogP	-logFDR	P_Value	FDR	Proteostasis
HSPA6	7.92	13.9666	9.74473	1.08e-14	1.8e-10	HS
ZFAND2A	5.35	13.5834	9.66154	2.61e-14	2.18e-10	HS
ASNS	2.76	13.0778	9.33068	8.36e-14	4.67e-10	Stress
HMOX1	5.87	11.757	8.13549	1.75e-12	7.32e-09	Stress
PPP1R15A	4.35	11.0883	7.56384	8.16e-12	2.73e-08	Stress
SRXN1	3.24	10.9914	7.54668	1.02e-11	2.84e-08	Stress
CTDSP1	-1.78	10.7645	7.38616	1.72e-11	4.11e-08	Stress
HSPA1B	5.06	10.5406	7.21968	2.88e-11	6.03e-08	HS
DNAJB1	3.74	10.1959	6.92445	6.37e-11	1.19e-07	HS
MAP1LC3B	2.22	10.1415	6.91721	7.22e-11	1.21e-07	Stress
BAG3	3.26	9.89279	6.70997	1.28e-10	1.95e-07	HS
FBXO30	2.34	9.37779	6.23284	4.19e-10	5.85e-07	Stress
SESN2	3.69	9.04431	5.93554	9.03e-10	1.16e-06	Stress
MIR22HG	3.15	8.5986	5.51999	2.52e-09	3.02e-06	Stress
RIT1	2.15	8.21325	5.16494	6.12e-09	6.84e-06	Stress
PGF	4.32	7.89963	4.87943	1.26e-08	1.32e-05	NA
DNAJB4	2.87	7.67572	4.70553	2.11e-08	1.97e-05	HS
TSPYL2	2.44	7.67572	4.70553	2.11e-08	1.97e-05	Stress
DDIT3/CHOP	3.21	7.62893	4.68403	2.35e-08	2.07e-05	Stress
ANKRD30BL	3.07	7.45469	4.53165	3.51e-08	2.94e-05	Stress
GCLM	2.22	7.30803	4.40671	4.92e-08	3.92e-05	Stress
MIR663A	3.07	7.21824	4.33724	6.05e-08	4.6e-05	Stress
HSPA7	7.53	7.19928	4.33724	6.32e-08	4.6e-05	HS
MRPL18	2.14	7.0575	4.21396	8.76e-08	6.11e-05	Stress
ZMYM3	-1.74	6.90309	4.07883	1.25e-07	8.34e-05	Stress
DEDD2	1.78	6.83863	4.02965	1.45e-07	9.34e-05	Stress
ARC	7.39	6.71444	3.92082	1.93e-07	0.00012	Stress
MIR3687	3.13	6.67778	3.90309	2.1e-07	0.000125	Stress
OSGIN1	3.98	6.61618	3.86328	2.42e-07	0.000137	Stress
FAM53C	1.78	6.60906	3.86328	2.46e-07	0.000137	Stress
GLA	1.83	6.55596	3.82391	2.78e-07	0.00015	NA
FAM214A	2.55	6.51145	3.8041	3.08e-07	0.000157	NA
ABHD3	1.66	6.51004	3.8041	3.09e-07	0.000157	Stress
PNLDC1	6.31	6.45223	3.75945	3.53e-07	0.000174	NA
BRF2	1.79	6.42597	3.75945	3.75e-07	0.000174	Stress
SERTAD1	2.1	6.42136	3.75945	3.79e-07	0.000174	NA
RP11-325F22.3	3.51	6.41005	3.75945	3.89e-07	0.000174	NA
HSP90AA1	1.64	6.39041	3.75945	4.07e-07	0.000174	HS
FOSB	4.61	6.38934	3.75945	4.08e-07	0.000174	NA
CTC-296K1.4	4.43	6.38091	3.75945	4.16e-07	0.000174	NA
LSMEM1	3.26	6.15864	3.54668	6.94e-07	0.000284	NA
CASS4	5.62	6.10513	3.50446	7.85e-07	0.000313	NA
MIR3648	2.91	6.04672	3.46471	8.98e-07	0.000343	NA
CTC-296K1.3	5.17	6.04239	3.46471	9.07e-07	0.000343	NA
LRIF1	2.36	6.03574	3.46471	9.21e-07	0.000343	NA
HSPH1	3.62	5.97469	3.41454	1.06e-06	0.000385	HS
DNAJB9	2.13	5.87615	3.32514	1.33e-06	0.000473	HS
RNA5-8SP5	3.31	5.86646	3.32239	1.36e-06	0.000476	NA
DLL4	2.94	5.82681	3.29328	1.49e-06	0.000509	NA
HSPA1A	4.65	5.75696	3.23062	1.75e-06	0.000588	HS
C16orf72	1.63	5.73755	3.2204	1.83e-06	0.000602	NA
PCDH19	5.66	5.7167	3.20971	1.92e-06	0.000617	NA
RP1-168P16.1	4.6	5.5817	3.08249	2.62e-06	0.000827	NA
PLEK	4.58	5.56864	3.07779	2.7e-06	0.000836	NA
CSRNP1	2.71	5.5391	3.05502	2.89e-06	0.000881	NA
TEKT2	5.82	5.50307	3.03386	3.14e-06	0.000925	NA
CNNM4	1.5	5.50169	3.03386	3.15e-06	0.000925	NA
ATF3	4.02	5.48149	3.02319	3.3e-06	0.000948	NA
AP5Z1	1.93	5.47625	3.02319	3.34e-06	0.000948	NA
IFRD1	1.55	5.45593	3.01011	3.5e-06	0.000977	NA
UBC	2.03	5.4318	2.99568	3.7e-06	0.00101	NA
RN7SL472P	6.01	5.41005	2.97881	3.89e-06	0.00105	NA
PSMD12	1.08	5.35262	2.92812	4.44e-06	0.00118	HS
RC3H1	1.52	5.32239	2.90309	4.76e-06	0.00125	NA
EAF1	1.38	5.30539	2.8962	4.95e-06	0.00127	NA
TRIM54	4.98	5.28988	2.88941	5.13e-06	0.00129	NA
LRRC45	-1.39	5.28735	2.88941	5.16e-06	0.00129	NA
CHRNA2	6.67	5.27901	2.88941	5.26e-06	0.00129	NA
MAP1LC3B2	2.33	5.25964	2.8729	5.5e-06	0.00134	NA
H1F0	-1.9	5.21183	2.83268	6.14e-06	0.00147	NA
CHAC1	3.86	5.19654	2.82681	6.36e-06	0.00149	NA
GABARAPL1	2.34	5.18977	2.82681	6.46e-06	0.00149	NA
NLRC4	2.1	5.18442	2.82681	6.54e-06	0.00149	NA
DNAJB6	1.49	5.18046	2.82681	6.6e-06	0.00149	HS
CACYBP	1.29	5.16052	2.81816	6.91e-06	0.00152	NA
RGS2	2.95	5.15802	2.81816	6.95e-06	0.00152	NA
CDKN1A	2.85	5.15058	2.81816	7.07e-06	0.00152	NA
ZNF222	2.08	5.14935	2.81816	7.09e-06	0.00152	NA
RAI2	4.83	5.13549	2.80967	7.32e-06	0.00155	NA
RP1-168P16.2	3.89	5.11295	2.79048	7.71e-06	0.00162	NA
GARS	1.12	5.09745	2.78252	7.99e-06	0.00165	NA
LRRC15	3.89	5.03245	2.72354	9.28e-06	0.00189	NA
BACH1	1.53	5.02826	2.72354	9.37e-06	0.00189	NA
DNAJA1	1.75	5.01682	2.7167	9.62e-06	0.00192	HS
NXF1	1.7	4.95078	2.65561	1.12e-05	0.00221	NA
STIP1	1.45	4.92445	2.63451	1.19e-05	0.00232	HS
RABGEF1	2.8	4.8962	2.61261	1.27e-05	0.00244	NA
GIPR	4.29	4.84771	2.56703	1.42e-05	0.00271	NA
CCNF	-1.09	4.82102	2.54516	1.51e-05	0.00285	NA
AKAP8L	1.05	4.7986	2.52724	1.59e-05	0.00297	NA
CACTIN-AS1	2.31	4.767	2.50724	1.71e-05	0.00311	NA
HSP90AB1	1.31	4.767	2.50724	1.71e-05	0.00311	HS
ACRC	2.75	4.75945	2.50446	1.74e-05	0.00313	NA
EIF1	1.15	4.73993	2.49349	1.82e-05	0.00321	NA
ZNF274	1.69	4.73049	2.49349	1.86e-05	0.00321	NA
CEBPB	1.59	4.73049	2.49349	1.86e-05	0.00321	NA
GCM1	6.02	4.7122	2.48017	1.94e-05	0.00331	NA
CHORDC1	1.49	4.6968	2.4698	2.01e-05	0.00339	NA
AC004152.5	2.19	4.68194	2.45842	2.08e-05	0.00348	NA
RP11-96K19.2	2.4	4.67778	2.45842	2.1e-05	0.00348	NA
EIF5	1.16	4.66154	2.44733	2.18e-05	0.00357	NA
MIDN	1.69	4.6517	2.44009	2.23e-05	0.00363	NA
BUD31	1.24	4.62525	2.41794	2.37e-05	0.00382	NA
GOT1	1.29	4.61798	2.41794	2.41e-05	0.00382	NA
CCDC9	1.29	4.61618	2.41794	2.42e-05	0.00382	NA
FAM160B1	1.35	4.6073	2.41229	2.47e-05	0.00387	NA
RP1-90J20.11	2.83	4.59176	2.40121	2.56e-05	0.00397	NA
GABRR2	3.9	4.56067	2.37675	2.75e-05	0.0042	NA
CDC20B	4.16	4.55909	2.37675	2.76e-05	0.0042	NA
KLHL15	1.74	4.5391	2.36051	2.89e-05	0.00436	NA
LINC00273	2.93	4.53313	2.35754	2.93e-05	0.00439	NA
RSRC2	1.65	4.52724	2.35655	2.97e-05	0.0044	NA
ANKAR	1.89	4.47366	2.3098	3.36e-05	0.0049	NA
EID1	-1.18	4.47237	2.3098	3.37e-05	0.0049	NA
RNA5-8SP2	2.15	4.46852	2.30892	3.4e-05	0.00491	NA
CLK1	1.9	4.45593	2.2993	3.5e-05	0.00502	NA
ZNF473	1.72	4.4437	2.29158	3.6e-05	0.00511	NA
CPEB4	2.72	4.43652	2.29158	3.66e-05	0.00511	NA
AP4B1	2.01	4.43652	2.29158	3.66e-05	0.00511	NA
FERMT3	3.04	4.42481	2.28988	3.76e-05	0.00513	NA
NCAPH	-1.03	4.42481	2.28988	3.76e-05	0.00513	NA
AKIRIN2	1.17	4.42251	2.28988	3.78e-05	0.00513	NA
CCDC59	1.1	4.42022	2.28988	3.8e-05	0.00513	NA
PYCRL	-1.24	4.41567	2.28819	3.84e-05	0.00515	NA
FAM219A	1.46	4.41117	2.28819	3.88e-05	0.00515	NA
RNF103	1.4	4.40012	2.284	3.98e-05	0.0052	NA
MXD1	2.87	4.38828	2.27491	4.09e-05	0.00531	NA
DUSP1	2.48	4.37469	2.2652	4.22e-05	0.00543	NA
FBXW10	4.66	4.3439	2.23657	4.53e-05	0.0058	NA
CARS	1.16	4.34008	2.23657	4.57e-05	0.0058	NA
THEGL	4.61	4.3363	2.23657	4.61e-05	0.0058	NA
MTHFD2	1.26	4.31069	2.21968	4.89e-05	0.00603	NA
SNIP1	1.71	4.3098	2.21968	4.9e-05	0.00603	NA
ITPKC	1.33	4.3098	2.21968	4.9e-05	0.00603	NA
GADD45A	2.66	4.30627	2.21968	4.94e-05	0.00603	NA
XIRP1	7.84	4.30103	2.21681	5e-05	0.00607	NA
CEBPG	1.26	4.29671	2.2161	5.05e-05	0.00608	NA
SPDYA	3.37	4.27572	2.1986	5.3e-05	0.00633	NA
OSER1	1.44	4.27246	2.1986	5.34e-05	0.00633	NA
CTD-2541M15.1	3.6	4.26841	2.1986	5.39e-05	0.00633	NA
SLU7	1.47	4.2668	2.1986	5.41e-05	0.00633	NA
TRIB3	2.01	4.22548	2.16431	5.95e-05	0.00685	NA
LMNB1	-1.11	4.22475	2.16431	5.96e-05	0.00685	NA
KDM6B	1.68	4.22403	2.16431	5.97e-05	0.00685	NA
CCDC11	2.86	4.21753	2.16115	6.06e-05	0.0069	NA
ZNF460	2.31	4.20691	2.15304	6.21e-05	0.00703	NA
RP11-12M5.4	4.18	4.18575	2.1349	6.52e-05	0.00733	NA
ESPL1	-1.07	4.18177	2.13371	6.58e-05	0.00735	NA
TMEM100	6.34	4.15927	2.11464	6.93e-05	0.00768	NA
CCR4	4.72	4.15366	2.11351	7.02e-05	0.0077	NA
CALCA	8.45	4.15243	2.11351	7.04e-05	0.0077	NA
CHPF2	1.04	4.13136	2.09745	7.39e-05	0.00799	NA
ZBTB21	1.18	4.12901	2.09745	7.43e-05	0.00799	NA
AHSA1	1.05	4.12726	2.09745	7.46e-05	0.00799	HS
ACHE	3.16	4.12552	2.09745	7.49e-05	0.00799	NA
FOS	3.81	4.10958	2.08938	7.77e-05	0.00814	NA
SLC22A1	2.74	4.10902	2.08938	7.78e-05	0.00814	NA
MEF2D	1.2	4.09474	2.07779	8.04e-05	0.00836	NA
EFCAB8	4.23	4.07988	2.07058	8.32e-05	0.0085	NA
AC058791.1	2.75	4.07988	2.07058	8.32e-05	0.0085	NA
CCRN4L	1.67	4.07676	2.07058	8.38e-05	0.0085	NA
PNPLA8	1.2	4.07366	2.06956	8.44e-05	0.00852	NA
SLC6A13	4.01	4.07007	2.06905	8.51e-05	0.00853	NA
MAFG	1.52	4.06753	2.06905	8.56e-05	0.00853	NA
SPC24	-1.15	4.06298	2.06702	8.65e-05	0.00857	NA
TNFSF9	2.91	4.04335	2.05012	9.05e-05	0.00891	NA
ZNF394	1.22	4.04096	2.05012	9.1e-05	0.00891	NA
CAD	-1.23	4.03433	2.04576	9.24e-05	0.009	NA
RP11-325F22.5	6.44	4.01592	2.03012	9.64e-05	0.00933	NA
KLHL25	1.51	3.99568	2.01144	0.000101	0.00974	NA
MAFF	2.93	3.9914	2.00966	0.000102	0.00978	NA
COQ9	-1.13	3.97062	1.9914	0.000107	0.0102	NA
SPAG9	1	3.95468	1.97881	0.000111	0.0105	NA
GADD45B	2.38	3.94692	1.97469	0.000113	0.0106	NA
RBL2	-1.13	3.9393	1.97062	0.000115	0.0107	NA
TXNRD1	1.85	3.93554	1.97062	0.000116	0.0107	Stress
HPD	2.44	3.92082	1.95861	0.00012	0.011	NA
SLC25A25	1.42	3.91721	1.95861	0.000121	0.011	NA
TUBB	-1.2	3.91721	1.95861	0.000121	0.011	NA
HTRA3	3.81	3.90309	1.9431	0.000125	0.0114	NA
ZNF267	1.65	3.88941	1.93554	0.000129	0.0116	NA
HBEGF	2.55	3.88606	1.93554	0.00013	0.0116	NA
ZSWIM6	1.68	3.88273	1.93554	0.000131	0.0116	NA
UCP3	2.2	3.86967	1.92445	0.000135	0.0119	NA
HSPA8	1.26	3.86328	1.91721	0.000137	0.0121	HS
DNAH12	4.28	3.83863	1.89963	0.000145	0.0126	NA
DNAH17	2.63	3.83863	1.89963	0.000145	0.0126	NA
RB1CC1	1.06	3.83863	1.89963	0.000145	0.0126	NA
CDKN2AIP	1.35	3.83565	1.89963	0.000146	0.0126	NA
LINC00942	3.14	3.82681	1.89279	0.000149	0.0128	NA
DCAF4L1	2.16	3.82102	1.88941	0.000151	0.0129	NA
KLHL21	2.12	3.81816	1.88941	0.000152	0.0129	NA
TCP1	1.3	3.8041	1.88273	0.000157	0.0131	HS
FRS2	1.36	3.77469	1.85699	0.000168	0.0139	NA
GEM	3.72	3.76195	1.84771	0.000173	0.0142	NA
COQ10B	1.11	3.76195	1.84771	0.000173	0.0142	NA
USP38	1.08	3.75945	1.84771	0.000174	0.0142	NA
CYLD	1.13	3.75203	1.84164	0.000177	0.0144	NA
MTF1	1.08	3.74958	1.84164	0.000178	0.0144	NA
SKIL	1.38	3.70774	1.80134	0.000196	0.0158	NA
COX19	1.12	3.69897	1.79588	0.0002	0.016	NA
PITHD1	1.23	3.69465	1.79317	0.000202	0.0161	NA
BCL2L11	1.34	3.69037	1.79317	0.000204	0.0161	NA
CHIC2	1.66	3.68825	1.79317	0.000205	0.0161	NA
MKNK2	1.23	3.68825	1.79317	0.000205	0.0161	NA
GPR50	4.57	3.67162	1.77989	0.000213	0.0166	NA
IVD	-1.04	3.65365	1.76447	0.000222	0.0172	NA
TG	3.95	3.6517	1.76447	0.000223	0.0172	NA
ZNF263	1.07	3.64397	1.75696	0.000227	0.0175	NA
RP11-88I21.1	4.08	3.62893	1.74473	0.000235	0.018	NA
SCML1	1.23	3.62342	1.74232	0.000238	0.0181	NA
RNA5-8SP6	1.82	3.6216	1.74232	0.000239	0.0181	NA
SLC7A11	2.55	3.61798	1.74232	0.000241	0.0181	NA
ETV3	1.26	3.61618	1.73993	0.000242	0.0182	NA
RSL24D1	1.02	3.59346	1.72125	0.000255	0.019	NA
IER5	2.02	3.59176	1.72125	0.000256	0.019	NA
GINS1	-1.04	3.59176	1.72125	0.000256	0.019	NA
NCOA3	1.18	3.58838	1.72125	0.000258	0.019	NA
RP11-77H9.6	4.62	3.57512	1.70997	0.000266	0.0195	NA
UBE2B	1.29	3.57187	1.70774	0.000268	0.0196	NA
RP11-2B6.3	2.91	3.57025	1.70774	0.000269	0.0196	NA
JMJD6	1.1	3.56703	1.70774	0.000271	0.0196	NA
LINC00536	5.17	3.56384	1.70553	0.000273	0.0197	NA
WNT11	2.8	3.56067	1.70553	0.000275	0.0197	NA
SPTY2D1	1.27	3.56067	1.70553	0.000275	0.0197	NA
SLC7A11-AS1	3.37	3.55129	1.69897	0.000281	0.02	NA
IDI2-AS1	3.74	3.54975	1.69897	0.000282	0.02	NA
ABHD4	1.69	3.54668	1.6968	0.000284	0.0201	NA
SP2	1.01	3.54061	1.69465	0.000288	0.0202	NA
ZNF512B	-1.58	3.54061	1.69465	0.000288	0.0202	NA
CDKL3	1.99	3.52433	1.68194	0.000299	0.0208	NA
CTD-2575K13.6	4.01	3.52143	1.67985	0.000301	0.0209	NA
RFPL4A	4.81	3.5157	1.67985	0.000305	0.0209	NA
FKBP4	1.41	3.5157	1.67985	0.000305	0.0209	HS
CTD-2555K7.4	3.16	3.51145	1.67778	0.000308	0.021	NA
ZFP36	2.46	3.49757	1.66555	0.000318	0.0216	NA
MYLIP	1.85	3.4908	1.66154	0.000323	0.0218	NA
SQSTM1	1.93	3.48545	1.65758	0.000327	0.022	NA
HSPA4L	1.95	3.47756	1.6517	0.000333	0.0223	HS
ZNF557	1.34	3.45967	1.63639	0.000347	0.0231	NA
RP11-10L12.4	2.21	3.45717	1.63639	0.000349	0.0231	NA
DOK5	4.71	3.451	1.63639	0.000354	0.0231	NA
KDM6A	1.34	3.44977	1.63639	0.000355	0.0231	NA
RNU6ATAC	2.88	3.42597	1.61439	0.000375	0.0243	NA
TAF7	1.21	3.39254	1.5817	0.000405	0.0262	NA
RP11-585P4.5	2.25	3.36653	1.56067	0.00043	0.0275	NA
MED10	1.11	3.36251	1.55909	0.000434	0.0276	NA
PLVAP	5.26	3.35853	1.55596	0.000438	0.0278	NA
PSAT1	1.2	3.35458	1.5544	0.000442	0.0279	NA
C17orf103	1.91	3.33724	1.54212	0.00046	0.0287	NA
EEF2K	-1.13	3.33536	1.54212	0.000462	0.0287	NA
RP11-365P13.3	4.53	3.31069	1.52288	0.000489	0.03	NA
GABPB1	1.06	3.2993	1.5157	0.000502	0.0305	NA
EIF1AD	1.02	3.29843	1.5157	0.000503	0.0305	NA
HRG	4.45	3.29671	1.51428	0.000505	0.0306	NA
RP11-113K21.3	4.09	3.29414	1.51428	0.000508	0.0306	NA
SETD5-AS1	1.55	3.28067	1.50307	0.000524	0.0314	NA
ZSWIM4	1.43	3.27901	1.50307	0.000526	0.0314	NA
BSDC1	1.08	3.27737	1.50307	0.000528	0.0314	NA
LSM2	-1.09	3.27572	1.50307	0.00053	0.0314	NA
CPEB3	1.9	3.27491	1.50307	0.000531	0.0314	NA
HSP90AA6P	1.65	3.26922	1.50031	0.000538	0.0316	HS
FNIP1	1.12	3.266	1.49894	0.000542	0.0317	NA
BCAS2	1.13	3.2652	1.49894	0.000543	0.0317	NA
CCDC126	1.44	3.24949	1.48812	0.000563	0.0325	NA
HCLS1	3.38	3.24872	1.48812	0.000564	0.0325	NA
MKS1	-1.24	3.24565	1.48678	0.000568	0.0326	NA
ST8SIA5	3.27	3.23732	1.48017	0.000579	0.0331	NA
CLU	2.64	3.22548	1.47108	0.000595	0.0338	NA
CHD2	1.07	3.2233	1.47108	0.000598	0.0338	NA
NLRP4	3.7	3.22185	1.47108	0.0006	0.0338	NA
BRD2	1.16	3.21896	1.47108	0.000604	0.0338	NA
RP11-147I3.1	1.46	3.21753	1.47108	0.000606	0.0338	NA
TSC22D2	1.33	3.21753	1.47108	0.000606	0.0338	NA
RP11-96K19.4	2.65	3.21042	1.46597	0.000616	0.0342	NA
PLAC8L1	2.46	3.21042	1.46597	0.000616	0.0342	NA
AC017076.5	4.83	3.20412	1.46218	0.000625	0.0345	NA
ZFP37	1.62	3.19997	1.46092	0.000631	0.0346	NA
ARID4B	1.06	3.19111	1.45593	0.000644	0.035	NA
ZNF430	1.81	3.19044	1.45593	0.000645	0.035	NA
HBP1	1.51	3.19044	1.45593	0.000645	0.035	NA
STX5	1.25	3.18977	1.45593	0.000646	0.035	NA
RP11-875O11.1	2.29	3.17587	1.44491	0.000667	0.0359	NA
RHEBL1	1.64	3.17134	1.44249	0.000674	0.0361	NA
ZBTB43	1.41	3.17134	1.44249	0.000674	0.0361	NA
CD300LB	4.32	3.16241	1.43652	0.000688	0.0366	NA
LINC00624	4.48	3.15552	1.43063	0.000699	0.0371	NA
RP11-430C7.5	2.91	3.1512	1.42829	0.000706	0.0373	NA
EMX1	3.77	3.14388	1.42366	0.000718	0.0377	NA
SOCS1	2.69	3.14388	1.42366	0.000718	0.0377	NA
RP1-69M21.2	4.5	3.14146	1.42251	0.000722	0.0378	NA
FRG2C	4.27	3.13847	1.42136	0.000727	0.0379	NA
PTGES3	1.01	3.13608	1.42136	0.000731	0.0379	HS
TAC1	4.67	3.11862	1.40561	0.000761	0.0393	NA
ZBTB12	-1.31	3.1152	1.40561	0.000767	0.0393	NA
FTX	1.51	3.11407	1.40561	0.000769	0.0393	NA
FGF18	2.62	3.10902	1.4023	0.000778	0.0396	NA
MFSD11	1.19	3.10513	1.40121	0.000785	0.0397	NA
FOXD1	2	3.098	1.39577	0.000798	0.0402	NA
STK17B	1.15	3.09528	1.39362	0.000803	0.0404	NA
MFAP1P1	5.15	3.0942	1.39362	0.000805	0.0404	NA
YPEL5	1.43	3.08938	1.39041	0.000814	0.0407	NA
DNAJA4	3.94	3.08725	1.39041	0.000818	0.0407	HS
ABL2	1.65	3.08672	1.39041	0.000819	0.0407	NA
C2orf42	1.23	3.08302	1.38828	0.000826	0.0409	NA
XX-FW80269A6.1	3.76	3.08197	1.38828	0.000828	0.0409	NA
RP11-767N6.2	2.42	3.05355	1.36452	0.000884	0.0432	NA
AC139100.2	2.8	3.05208	1.36452	0.000887	0.0432	NA
HSPE1	1.23	3.03905	1.35655	0.000914	0.044	HS
SELK	1.14	3.03105	1.34969	0.000931	0.0447	NA
RP11-512M8.3	2.45	3.02687	1.34872	0.00094	0.0448	NA
C2orf68	-1.15	3.02549	1.34775	0.000943	0.0449	NA
MT-ND3	-1.05	3.01773	1.34199	0.00096	0.0455	NA
ADM	2.71	3.01592	1.34104	0.000964	0.0456	NA
VWA3A	3.08	3.01278	1.34008	0.000971	0.0457	NA
LINC00917	4.98	3.01011	1.33913	0.000977	0.0458	NA
MICALL2	1.31	3.00922	1.33913	0.000979	0.0458	NA
ANAPC4	-1.06	3.00305	1.33442	0.000993	0.0463	NA
CENPI	-1.13	3.00087	1.33348	0.000998	0.0464	NA
BBC3	1.79	2.99568	1.33255	0.00101	0.0465	NA
DCUN1D3	1.44	2.99568	1.33255	0.00101	0.0465	NA
RASD1	4.32	2.98716	1.3279	0.00103	0.047	NA
ARL6IP4	1.44	2.98716	1.3279	0.00103	0.047	NA
INO80D	1.09	2.98716	1.3279	0.00103	0.047	NA
RP11-203J24.8	2.46	2.97469	1.32148	0.00106	0.0477	NA
EPC1	1.21	2.97062	1.31966	0.00107	0.0479	NA
C5orf27	3.45	2.96658	1.31695	0.00108	0.0482	NA
MAP2K4P1	2.72	2.96658	1.31785	0.00108	0.0481	NA
SERPINE1	3.66	2.96257	1.31605	0.00109	0.0483	NA
H6PD	-1.19	2.96257	1.31426	0.00109	0.0485	NA
AGAP1-IT1	2.72	2.95468	1.31158	0.00111	0.0488	NA
ADM2	2.29	2.95468	1.31158	0.00111	0.0488	NA
RPPH1	2.03	2.95078	1.3098	0.00112	0.049	NA
VPS37B	1.34	2.94692	1.30715	0.00113	0.0493	NA
MICA	1.03	2.94692	1.30715	0.00113	0.0493	NA
AC141586.5	1.61	2.9431	1.30539	0.00114	0.0495	NA
NPIPB4	1.56	2.9431	1.30715	0.00114	0.0493	NA
