# Supplementary material for: Reduced Levels of Misfolded and Aggregated Mutant p53 by Proteostatic Activation
Source: Cells. 2023 Mar 21;12(6):960. doi: 10.3390/cells12060960 (PMC10047295; doi:10.3390/cells12060960)
Supplement: Supplementary file 1 [file cells-12-00960-s001.zip › cells-1558792-supplementary/supplementary files/Supplementary_table_S2.xlsx]

## Sheet: Sheet1
Name	p53_normalized-avg	HSP70_normalized-avg	inhibition_p53-avg
Bortezomib	0.0712347	0.905033	76.2606
Auranofin	0.157506	0.716424	-16.4031
Foldlin	0.0603289	0.646374	72.1114
Pentoxifylline	0.126213	0.569274	-37.8131
Rivastigmine_Tartrate	0.163976	0.564019	-23.3664
Valproic_Acid	0.155444	0.563526	-14.2037
Diazoxide	0.160811	0.55657	-19.9671
Ergotamine_Tartrate	0.160811	0.552628	-20.6227
Sulindac	0.156187	0.549901	-15.0016
Clonidine_HCl	0.158474	0.549205	-17.4552
Clonidine_HCl	0.126269	0.546614	-37.9369
Minoxidil	0.162896	0.544037	-22.2031
Clindamycin_HCl	0.150597	0.543939	-8.98865
Tolbutamide	0.160858	0.543837	-20.016
Penicillin_V_Potassium	0.127548	0.541825	-39.8146
Candesartan	0.156187	0.541566	-15.0025
Crotamiton	0.158307	0.540139	-17.2775
Piperacillin	0.127122	0.539988	-39.0628
Phentolamine_HCl	0.163006	0.53602	-22.3272
Fluconazole	0.158175	0.535563	-17.136
Quinine_HCl_H2O	0.156401	0.53502	-15.2313
Sildenafil_Citrate	0.151752	0.532747	-10.2367
Progesterone	0.125156	0.532466	-36.1262
Tizanidine_HCl	0.15514	0.53146	-13.8723
Donepezil_HCl	0.151769	0.53084	-10.2505
Escitalopram_	0.159893	0.530477	-18.981
Didanosine	0.155843	0.528676	-14.6295
Eprosartan_Mesylate	0.155274	0.528162	-14.02
Pimozide	0.161793	0.52815	-21.0245
Ampicillin_Trihydrate	0.155322	0.527307	-14.0706
Phenytoin	0.160495	0.526663	-19.627
Sotalol_HCl	0.158914	0.526319	-17.9274
Glipizide	0.15797	0.525938	-16.9178
Bleomycin_Sulfate	0.200232	0.525742	-62.3169
Tolazamide	0.156447	0.525657	-15.281
Lincomycin_HCl	0.153837	0.525548	-12.474
Orphenadrine_Citrate	0.15506	0.525067	-13.788
Famciclovir	0.158919	0.524562	-17.9331
Diphenhydramine_HCl	0.160879	0.52451	-20.0427
Glyburide	0.159035	0.524385	-18.0582
Enalapril	0.153884	0.524282	-12.526
Diclofenac_Na_Salt	0.159856	0.524193	-18.9372
Levetiracetam	0.159497	0.523785	-18.5557
Procainamide_HCl	0.155911	0.522974	-14.7049
Propafenone_HCl	0.154887	0.521989	-13.6021
Bexarotene	0.165816	0.521921	-25.3453
Ibandronate_Na_Monohydrate	0.157461	0.52163	-16.3702
Medroxyprogesterone_Acetate	0.168554	0.521468	-28.2802
Pindolol	0.156615	0.521315	-15.4606
Esomeprazole_Potassium	0.156234	0.521279	-15.0507
Desloratadine	0.153686	0.52114	-12.3129
Amantadine_HCl	0.157315	0.520673	-16.211
Bicalutamide	0.161244	0.52034	-20.4341
Meropenem	0.151445	0.519891	-9.90715
Dinoprostone	0.160504	0.519524	-19.642
Montelukast_Na	0.15841	0.519477	-17.3881
Rosiglitazone_	0.15687	0.518846	-15.7303
Atazanavir	0.158434	0.518746	-17.4149
Acarbose	0.110741	0.51867	-14.4754
Betaxolol_HCl	0.159217	0.518096	-18.2571
Cabergoline	0.16149	0.517853	-20.696
Guanabenz_Acetate_	0.157322	0.517342	-16.221
Caffeine_	0.155168	0.517242	-13.907
Lidocaine_HCl_H2O	0.156569	0.516459	-15.4123
Pioglitazone_HCl	0.151369	0.515952	-9.82104
Clopidogrel_Hydrogen_Sulfate_	0.154579	0.515621	-13.2685
Anagrelide	0.157065	0.515266	-15.9461
Pamidronate_Disodium__Pentahydrate_(Pamidronic_Acid)	0.157641	0.515154	-16.556
Acamprosate_	0.117836	0.514372	-25.4027
Granisetron_HCl	0.155938	0.51427	-14.7297
Celecoxib	0.15291	0.514229	-11.4796
Estrone	0.158819	0.513834	-17.8316
Olmesartan	0.160758	0.513407	-19.914
Loperamide_HCl	0.147921	0.513403	-6.12015
Clindamycin_Palmitate_HCl	0.156061	0.513313	-14.8607
Procarbazine_HCl	0.124243	0.512617	-34.716
Tranexamic_Acid	0.153263	0.512538	-11.8597
Zoledronic_Acid_Monohydrate	0.155865	0.512274	-14.6519
Zileuton	0.159442	0.512147	-18.4963
Guanfacine_HCl	0.155075	0.512004	-13.807
Felbamate	0.14899	0.509465	-7.26139
Anastrozole	0.157217	0.509085	-16.1084
Zalcitabine	0.156002	0.508683	-14.8021
Neomycin_Sulfate	0.159816	0.508639	-18.9017
Prazosin_HCl	0.153125	0.508337	-11.7092
Lamotrigine	0.148759	0.508317	-7.01812
Flurbiprofen	0.1551	0.508309	-13.8342
Disulfiram	0.149928	0.508047	-8.27568
Promethazine_HCl	0.156062	0.507623	-14.8616
Clomiphene_Citrate	0.14175	0.507298	0.510177
Naphazoline_HCl	0.158269	0.5067	-17.2349
Propofol	0.157348	0.506646	-16.2505
Gentamycin_Sulfate	0.157814	0.506341	-16.7474
Imatinib_Mesylate	0.14569	0.505989	-3.72071
Acyclovir_(Acycloguanosine)_Zovirax	0.156436	0.50579	-15.2687
Amiodarone_HCl	0.136671	0.505434	5.96784
Furosemide	0.153126	0.505319	-11.7092
Acetaminophen	0.121916	0.505105	-31.3369
Amlodipine	0.151061	0.504907	-9.49358
Letrozole	0.154623	0.504811	-13.3202
Zafirlukast	0.156262	0.504751	-15.0822
Dextromethorphan	0.155507	0.504737	-14.2693
Indomethacin	0.157629	0.504426	-16.5467
Apomorphine_HCl_Hemihydrate	0.17369	0.504143	-33.805
Dobutamine_HCl	0.158446	0.503945	-17.4267
Flutamide	0.160425	0.503932	-19.5527
Fluocinolone_Acetonide	0.162498	0.50375	-21.7816
Verapamil_HCl	0.152984	0.503553	-11.5608
Galantamine_HBr	0.155466	0.503374	-14.2225
Entacapone	0.151377	0.503326	-9.83439
Quetiapine_Fumarate	0.161424	0.502638	-20.6255
Oseltamivir_Phosphate	0.161884	0.502499	-21.1176
Nimodipine	0.154391	0.502251	-13.0708
Mesalamine_(5-Aminosalicylic_Acid)	0.158306	0.5017	-17.2789
Dolasetron	0.156771	0.501652	-15.6282
Vorinostat	0.0729677	0.50164	74.4004
Chlorzoxazone	0.12765	0.501613	-39.9952
Diflunisal	0.158085	0.501365	-17.0418
Chloramphenicol	0.157128	0.501227	-16.0123
Cefepime_HCl_Hydrate	0.146076	0.500986	-4.1336
Amiloride_HCl_2H2O	0.145433	0.500952	-3.44944
Valacyclovir_HCl	0.129512	0.500799	-42.6339
Tacrine_HCl	0.152029	0.50016	-10.5325
Fenoldopam_Mesylate	0.168017	0.49997	-27.7172
Dorzolamide_HCl	0.156723	0.499648	-15.5754
Nicardipine_HCl	0.143119	0.499608	-0.955265
Allopurinol	0.1528	0.499603	-11.3601
Clobetasol_Propionate	0.154655	0.499598	-13.3536
Flecainide_Acetate	0.153874	0.499595	-12.513
Piroxicam	0.154897	0.499338	-13.6143
Acetazolamide	0.125599	0.498685	-36.9059
Danazol	0.150603	0.498557	-9.00426
Maprotiline_HCl	0.15008	0.498438	-8.44439
Delavirdine_Mesylate	0.144293	0.498255	-2.22581
Adapalene	0.161373	0.498156	-20.5729
Lomustine	0.164914	0.497705	-24.3746
(±)_Isoproterenol_HCl_	0.15944	0.497233	-18.4922
Finasteride	0.153845	0.497225	-12.4841
Aztreonam	0.153859	0.497057	-12.4983
Pancuronium_2Br	0.158555	0.496862	-17.5434
Flumazenil	0.15382	0.496858	-12.4588
Imipramine_HCl	0.154013	0.496849	-12.6658
Altretamine	0.164571	0.495958	-23.999
Cidofovir	0.132558	0.495943	-47.2179
Azithromycin	0.160907	0.495691	-20.071
Dihydroergotamine_Mesylate	0.160079	0.495676	-19.1784
Butenafine_HCl	0.152265	0.495619	-10.785
Cefotaxime_Acid	0.155724	0.495546	-14.5002
Rimantadine_HCl	0.123362	0.49551	-33.528
Ethacrynic_Acid	0.154252	0.495346	-12.9211
Zidovudine_(3'-Azido-3'-Deoxythymidine)	0.158911	0.495314	-17.9228
Salbutamol_Hemisulfate	0.159479	0.4951	-18.536
Famotidine	0.152605	0.49496	-11.1522
Mefenamic_Acid	0.152066	0.494779	-10.5762
Metoclopramide_HCl	0.157148	0.494771	-16.0329
Haloperidol_	0.150262	0.494678	-8.63301
Etidronate_Disodium	0.150742	0.494188	-9.14963
Doxycycline_Monohydrate	0.164942	0.494137	-24.4058
Diltiazem_HCl	0.15128	0.493813	-9.73032
Emtricitabine	0.162063	0.493295	-21.311
Acebutolol_HCl	0.124177	0.493172	-34.7497
Acetylcholine_Chloride	0.153081	0.493131	-11.665
Risredonic_Acid	0.152288	0.492716	-10.8139
Olanzapine	0.147527	0.492701	-5.69362
Meloxicam	0.154829	0.492689	-13.5432
Atropine_Sulfate_Monohydrate	0.158389	0.492654	-17.367
Memantine_HCl	0.157446	0.492589	-16.3579
Sodium_Phenylbutyrate	0.154283	0.492569	-12.9539
Carvedilol	0.15183	0.492476	-10.3211
Riluzole_HCl	0.159749	0.49235	-18.8271
Fosinopril_Na	0.158804	0.492105	-17.8135
Aripiprazole	0.14944	0.491399	-7.75068
Dipyridamole	0.150092	0.491108	-8.45429
Aminohippurate_Na	0.122848	0.490751	-32.8242
Azathioprine	0.146195	0.490716	-4.26116
Metformin_HCl	0.152765	0.490634	-11.3288
Zolmitriptan	0.157594	0.490522	-16.5137
Doxazosin_Mesylate	0.156384	0.49041	-15.2091
Norfloxacin	0.141413	0.49027	0.869046
Nalbuphine_HCl_Dihydrate	0.162	0.490238	-21.2452
Losartan_Potassium	0.15568	0.490023	-14.4549
Pramipexole_Dihydrochloride_Monohydrate	0.153497	0.489758	-12.1081
Exemestane	0.141601	0.489597	0.672987
Lovastatin	0.135396	0.489529	7.35134
Prednisolone	0.129028	0.489271	-41.8497
Methyldopa_Sesquihydrate_(L-?-Methyl-Dopa_Sesquihyrate)	0.156173	0.489135	-14.9821
Dofetilide	0.15164	0.489023	-10.1174
Clarithromycin	0.151766	0.489012	-10.2483
Sirolimus_(Rapamycin)	0.163313	0.488797	-22.6565
Levofloxacin_HCl	0.156751	0.48843	-15.6058
Nateglinide	0.15182	0.48799	-10.3099
Cromolyn_Na_(Disodium_Cromoglycate)	0.150212	0.487983	-8.57756
Gemfibrozil	0.150231	0.48733	-8.60203
Gabapentin	0.150223	0.487155	-8.58991
Cimetidine	0.152892	0.487118	-11.458
Chlorthalidone	0.127775	0.487086	-40.0865
Fomepizole	0.125209	0.486981	-36.2911
Pilocarpine_HCl	0.14981	0.486868	-8.14987
Ipratropium_Br	0.155298	0.486849	-14.0435
Acitretin	0.160004	0.485845	-19.0992
Norepinephrine_Bitartrate_Monohydrate	0.158481	0.485407	-17.4669
Carbidopa	0.154074	0.485123	-12.7307
Tropicamide	0.158931	0.485062	-17.9509
Metronidazole	0.146472	0.48453	-4.56017
Nisoldipine	0.143284	0.484466	-1.13143
Cetirizine_HCl	0.158699	0.484411	-17.7012
Vardenafil_	0.149049	0.484214	-7.33306
Amitriptyline_HCl	0.142808	0.484146	-0.626159
Formoterol	0.129126	0.484094	-42.1076
Metoprolol_Tartrate	0.153252	0.483858	-11.8449
Ganciclovir	0.155934	0.483684	-14.7266
Colistin_Sulfate	0.12859	0.483462	-41.3211
Dacarbazine	0.166478	0.48342	-26.0538
Terbinafine_HCl	0.154359	0.482991	-13.0395
Ticlopidine_HCl	0.15143	0.482888	-9.88696
4-Aminosalicylic_Acid	0.157105	0.482723	-15.9854
Telmisartan	0.129911	0.482664	-43.331
Aminophylline_	0.151936	0.482595	-10.4317
Clomipramine_HCl	0.122873	0.482512	-32.7215
Clonazepam	0.129679	0.482494	-42.9673
Lisinopril_2H2O	0.155776	0.48247	-14.5533
Carbachol_(Carbamylcholine_)_Chloride	0.152615	0.482112	-11.1622
Nystatin	0.154751	0.481912	-13.4541
Zonisamide	0.151048	0.481887	-9.47815
Gatifloxacin	0.15008	0.481858	-8.44109
Rifampin_(Rifampicin)	0.151202	0.48174	-9.64841
Naltrexone_HCl	0.151872	0.481483	-10.3661
Spectinomycin_HCl_Pentahydrate	0.141231	0.481354	1.0733
Indapamide	0.15519	0.481303	-13.931
Rocuronium_Bromide	0.151637	0.481187	-10.1133
Loratadine	0.156936	0.481076	-15.8002
Tranylcypromine_Hemisulfate	0.143953	0.481	-1.85123
Imipenem	0.152932	0.480932	-11.501
Ethosuximide	0.120203	0.480893	-28.9029
Clozapine	0.152233	0.480788	-10.7526
Chlorambucil	0.163549	0.480622	-22.91
Fosfomycin_Calcium	0.135238	0.480566	-51.1165
Cycloserine	0.126071	0.480458	-37.5924
Alendronate_Na_Trihydrate	0.153458	0.480348	-12.0705
Fenoprofen_Calcium	0.153527	0.480229	-12.1402
Albendazole	0.120401	0.480149	23.4434
Amifostine	0.160118	0.480125	-19.2214
Leflunomide	0.149559	0.480007	-7.87961
Ranolazine_2HCl	0.125814	0.479897	-37.1669
Ranitidine_HCl	0.14773	0.479834	-5.91177
Epinephrine_(L-(-)-Epinephrine-(+)-Bitartrate)	0.158375	0.479717	-17.3476
Aspirin_(Acetylsalicylic_Acid)	0.156974	0.479368	-15.8458
Capsaicin	0.15889	0.479071	-17.9031
Cyclopentolate_	0.125929	0.479038	-37.2357
Carbamazepine	0.151076	0.478836	-9.51104
Triptorelin_Acetate	0.152167	0.478814	-10.6807
Sulfasalazine	0.125286	0.478779	-36.3943
Chlorpropamide	0.123498	0.478414	-33.7391
Penciclovir	0.149313	0.478179	-7.61178
Cloxacillin_Na_	0.123863	0.478016	-34.2422
Fenofibrate	0.155414	0.477996	-14.1675
Idoxuridine	0.146241	0.477846	-4.31478
Ciprofloxacin	0.150898	0.477842	-9.31863
Sulfadiazine	0.124995	0.477804	-35.9637
Ceftazidime	0.150907	0.477409	-9.32439
Almotriptan	0.126474	0.477402	-38.1421
Trimethoprim	0.126532	0.476966	-38.2083
Ketoprofen	0.150546	0.4768	-8.94071
Buspirone_HCl	0.153905	0.476753	-12.5482
Enalaprilat_Maleate	0.148574	0.47671	-6.82388
Halobetasol_Propionate	0.125312	0.476267	-36.3252
Methylprednisolone	0.155939	0.47626	-14.7339
Bacitracin	0.124582	0.47626	-35.2251
Moxifloxacin_HCl	0.146726	0.476259	-4.83617
Salmeterol_	0.160037	0.476149	-19.1413
Oxcarbazepine	0.152256	0.476011	-10.7772
Oxaliplatin	0.164799	0.475889	-24.2527
Calcitriol	0.155586	0.475782	-14.3569
Felodipine	0.149434	0.4755	-7.74296
Carboplatin	0.155419	0.475381	-14.1784
Itraconazole	0.160439	0.475332	-19.5672
Quinapril_HCl	0.122527	0.474701	-32.2925
Chlorpromazine_HCl	0.147129	0.474413	-5.2717
Norethindrone	0.152726	0.474235	-11.2827
Levonorgestrel	0.158181	0.473871	-17.1434
Dalfampridine_(4-Aminopyridine)	0.121999	0.473457	-31.5823
Toremifene_Base	0.127002	0.473448	-38.9297
Darunavir	0.124565	0.473308	-35.2708
Hydrocortisone	0.155586	0.473221	-14.3511
Amlexanox	0.12093	0.473196	-29.9141
Sumatriptan_Succinate	0.142574	0.473134	-0.374342
Articaine_HCl	0.126834	0.472907	-38.6493
Captopril	0.150957	0.47275	-9.37511
Mycophenolic_Acid	0.168106	0.47234	-27.8056
Tetracycline	0.124678	0.471853	-35.5868
Estradiol	0.149815	0.471548	-8.14974
Tinidazole	0.124197	0.471544	-34.7667
Goserelin_Acetate	0.151828	0.471281	-10.3163
Imiquimod	0.156836	0.471234	-15.695
Phenoxybenzamine_HCl	0.146059	0.471229	-4.12027
Cisatracurium_Besylate	0.121929	0.471131	-31.3561
Propranolol_HCl	0.13063	0.471086	-44.2132
Fludrocortisone_Acetate	0.127407	0.471076	-39.5292
Naproxen	0.146626	0.470776	-4.72802
Olopatadine	0.175469	0.470358	-35.7146
Ibuprofen	0.151976	0.470338	-10.4774
Adenosine	0.12641	0.470235	-37.9967
Atracurium_Besylate	0.150814	0.470206	-9.22561
Cilastatin_Na	0.134472	0.470187	-49.8998
Idarubicin_HCl	0.0682382	0.470091	79.4985
Nabumetone	0.153056	0.469372	-11.6334
Flunisolide	0.120572	0.469275	-29.4536
Alosetron_HCl	0.122325	0.469234	-31.9549
Tramadol_HCl	0.130149	0.469174	-43.5614
Cortisone_Acetate	0.129231	0.46866	-42.1984
Etonogestrel	0.124181	0.46826	-34.6626
Artemether	0.123786	0.467906	-34.2282
Amoxapine	0.148151	0.467694	-6.36955
Thalidomide	0.146426	0.467511	-4.51144
Fosphenytoin_Na_Pentahydrate	0.106322	0.467473	-8.67666
Linezolid	0.14996	0.467368	-8.3089
Primaquine_Phosphate	0.127744	0.467358	-40.0929
Flurandrenolide	0.123193	0.467149	-33.402
Isoniazid	0.148395	0.467116	-6.62696
Cytarabine	0.189982	0.466693	-51.3057
Glimepiride	0.156186	0.466608	-14.9957
Ifosfamide	0.154613	0.465931	-13.3102
Ramipril	0.12394	0.465853	-34.3444
Terazosin_HCl	0.124207	0.465378	-34.7617
Nefazodone_HCl	0.155961	0.465252	-14.7567
Vecuronium_Bromide	0.123425	0.465224	-33.621
Pantoprazole	0.152853	0.464941	-11.4241
Oxacillin_sodium_salt_monohydrate	0.144216	0.464808	-2.13882
Trifluoperazine__HCl	0.136785	0.464554	5.84547
Sertaconazole	0.141575	0.464401	0.698623
Ketoconazole	0.152393	0.464352	-10.926
Streptomycin_Sulfate	0.122854	0.464285	-32.7257
Arsenic_Trioxide	0.119008	0.464058	-27.0366
Glycopyrrolate_Iodide	0.125289	0.463948	-36.4159
(±)-Atenolol	0.150328	0.463872	-8.70579
Alfuzosin	0.146357	0.46354	-4.44494
Tobramycin	0.127274	0.463426	-39.3922
Bisoprolol_Fumarate	0.127218	0.463282	-39.2106
Omeprazole	0.144025	0.462964	-1.93508
Risperidone	0.149303	0.462923	-7.59353
Amoxicillin	0.109082	0.462642	-11.9208
Tamsulosin_HCl	0.125041	0.462572	-36.0799
Dexamethasone	0.156511	0.462413	-15.3478
Azelaic_Acid	0.124706	0.462162	-35.4827
Ofloxacin	0.154616	0.46206	-13.3163
(S)-Timolol_Maleate	0.148174	0.461916	-6.39343
Aminolevulinic_Acid_HCl	0.123417	0.461724	-33.6504
Chlorpheniramine_Maleate	0.153173	0.461224	-11.7633
Methimazole	0.151966	0.460975	-10.4611
Clemastine_Fumarate	0.137859	0.460948	4.69165
Acrivastine	0.11553	0.460855	-21.8976
Amphotericin_B	0.128767	0.460635	-41.6175
Dantrolene_Na	0.122877	0.460581	-32.8137
Azacitidine	0.12291	0.460536	-32.8325
Fluphenazine__HCl	0.149102	0.459973	-7.39222
Scopolamine_HBr	0.126851	0.459932	-38.7089
Hydrocortisone_Acetate	0.153741	0.459734	-12.3746
Vincristine_Sulfate	0.0905545	0.459449	55.5118
Tolcapone	0.153798	0.459417	-12.4325
Clofarabine	0.201167	0.459375	-63.32
Alitretinoin	0.133132	0.459218	-48.0677
Latanoprost	0.158069	0.459009	-17.0197
Darifenacin_HBr	0.12658	0.458961	-38.3412
Febuxostat	0.122781	0.458395	-32.6723
Amikacin_Disulfate	0.124512	0.458171	-35.2039
Citalopram_HBr	0.151609	0.458144	-10.0814
Aminocaproic_Acid	0.12451	0.457814	-35.2419
Acetohydroxamic_Acid	0.127011	0.457481	-38.9757
Etodolac	0.123492	0.456915	-33.7647
Clofazimine	0.125079	0.456912	-36.0776
Calcipotriene	0.165153	0.456836	-24.6308
Cyclophosphamide_monohydrate	0.171374	0.456323	-31.3153
Ambrisentan	0.12339	0.455899	-33.7319
Bumetanide	0.153862	0.455761	-12.5037
Foscarnet_Na_(Sodium_Phosphonoformate_Tribasic_Hexahydrate)_	0.123729	0.455454	-33.9865
Flavoxate_HCl	0.124443	0.455358	-35.0481
Azelastine_HCl	0.120985	0.455268	-29.9691
Fludarabine_Phosphate	0.142904	0.455019	-62.547
Acetylcysteine	0.124436	0.454264	-35.0914
Bromocriptine_Mesylate	0.162127	0.454036	-21.3784
Spironolactone	0.126238	0.454015	-37.6533
Cladribine	0.153965	0.454008	-79.0482
Guanidine_HCl	0.1239	0.453547	-34.2557
Bisacodyl	0.11294	0.453087	31.4614
Cisplatin_(Cis-Diamineplatinum(Ii)_Dichloride_)	0.126759	0.452835	-38.6917
Everolimus	0.12573	0.452463	-37.3917
Atomoxetine_HCl	0.120973	0.451658	-30.0265
Hydralazine_HCl	0.126677	0.45148	-38.3568
Cefditoren_Pivoxil	0.124465	0.45127	-35.3056
Colistimethate_Na	0.126673	0.451223	-38.3818
Dapsone	0.123786	0.451173	-34.1998
Dasatinib	0.0999471	0.451027	1.18442
Balsalazide	0.123662	0.450517	-34.0115
L-Ascorbic_Acid	0.126576	0.449928	-38.2244
Naloxone_HCl	0.125665	0.449781	-36.8006
Fluocinonide	0.115267	0.449694	-21.7383
Gemcitabine_HCl	0.194463	0.449432	-56.1138
Decitabine	0.129913	0.448931	-43.3026
Mycophenolate_Mofetil	0.178658	0.448471	-39.1379
Praziquantel	0.127197	0.448448	-39.1607
Flucytosine	0.11403	0.448355	-19.3648
Cinacalcet_HCl	0.124183	0.448354	-34.6179
Ciclesonide	0.127317	0.448153	-39.3221
Baclofen	0.117253	0.447921	-24.5366
Vinblastine_Sulfate	0.0923187	0.447779	53.6111
Cysteamine_HCl	0.124787	0.447461	-35.6456
Paclitaxel_(Taxol)	0.120902	0.447221	22.9041
Fexofenadine_HCl	0.113066	0.446908	-18.0469
Bendroflumethiazide	0.12048	0.446215	-29.2476
Nelfinavir_Mesylate	0.130819	0.445971	-44.6747
Melphalan	0.192661	0.445876	-54.1868
Atovaquone	0.163755	0.445199	-23.1267
Meprobamate_(Schedule_Iv)	0.114403	0.445175	-26.2623
Hydrochlorothiazide	0.125992	0.444612	-37.3644
Asenapine_Maleate	0.121754	0.444491	-31.1391
Benazepril_HCl	0.123275	0.4444	-33.4592
Ethionamide	0.118826	0.444152	-26.6706
Raloxifene_HCl	0.133899	0.443803	8.94421
Fluticasone_Propionate	0.119256	0.443498	-27.3905
Temozolomide	0.125462	0.443385	-36.7016
Dexmedetomidine_HCl	0.114148	0.443075	-20.2225
Homatropine_Methylbromide	0.117252	0.442663	-24.466
Paroxetine_HCl	0.14399	0.442563	-1.89842
Cyclobenzaprine_HCl	0.111355	0.442478	-15.3004
Fluorouracil_(5-Fluorouracil)	0.176025	0.442246	-36.3093
Ribavirin	0.133509	0.442011	-48.6788
Nifedipine	0.156978	0.442008	-15.85
Milrinone	0.126308	0.441716	-37.7801
Isradipine	0.12159	0.441574	-30.8058
Vinorelbine_	0.0951763	0.441329	50.5418
Mebendazole	0.0897316	0.441306	56.4019
Simvastatin	0.140973	0.441305	1.34703
Cyclosporine_A	0.166465	0.440988	-26.028
Fingolimod	0.101392	0.440677	-0.890907
Amrinone	0.115605	0.440548	-22.1773
Dyphylline	0.122327	0.439794	-32.0651
Fluvastatin_Na	0.133404	0.439471	9.47856
Mequinol	0.108046	0.439373	-15.9888
Mestranol	0.10575	0.439239	-11.79
Mepivacaine_HCl	0.10728	0.438719	-9.66848
Dimenhydrinate	0.122839	0.43853	-32.7993
Desipramine_HCl	0.123486	0.438359	-33.7286
Ceftriaxone_Na	0.123002	0.4379	-32.8756
Clavulanate_Potassium	0.107045	0.437764	-9.24794
DMSO	0.119972	0.43703	-7.37503
Fluvoxamine_Maleate	0.119203	0.436788	-27.3864
Pralidoxime_Chloride	0.107556	0.436266	-15.3656
Etomidate	0.121974	0.436179	-31.3889
Megestrol_Acetate	0.126757	0.436132	-38.532
Estramustine_Phosphate_Na	0.119318	0.435875	-27.5229
Tolmetin_sodium_dihydrate	0.119925	0.435817	-28.3657
Capecitabine	0.137219	0.435533	-53.9999
Cefoxitin_Na	0.124323	0.435455	-34.9823
Cefixime	0.111805	0.435322	-16.4052
Hydroxychloroquine_Sulfate	0.116302	0.435194	-22.7997
Busulfan	0.124964	0.434918	-35.9221
Beclomethasone_Dipropionate	0.124495	0.434402	-35.0403
Cyproheptadine_HCl_Sesquihydrate	0.125887	0.434374	-37.3427
Griseofulvin	0.115891	0.434285	-22.1245
Biperiden_HCl	0.117821	0.434243	-25.2183
Chloroquine_Diphosphate	0.144404	0.434224	-2.34123
Ezetimibe	0.134688	0.434122	-50.4335
Cilostazol	0.133973	0.433743	-49.4795
Indinavir_	0.120862	0.43329	-29.7922
Eplerenone	0.118108	0.432818	-25.6548
Cefaclor	0.120933	0.432745	-29.9156
Hydroxyurea	0.126435	0.432656	-38.0901
Carglumic_Acid	0.123487	0.432649	-33.7912
Gefitinib	0.136549	0.432303	6.09875
Alprostadil	0.126081	0.432282	-37.6228
Trimethobenzamide_HCl	0.115632	0.432114	-28.3347
Daptomycin	0.125612	0.431748	-36.7668
Bupivacaine_HCl	0.113711	0.431227	-19.3533
Doxapram_HCl_H2O	0.122451	0.431054	-32.1929
Ceftizoxim_Na	0.122902	0.430725	-32.754
Trimethadione	0.113942	0.430582	-25.5507
Betamethasone	0.149945	0.430445	-8.29551
Pravastatin_Na	0.112903	0.430301	-23.8394
Docetaxel_(Taxotere)	0.118574	0.430261	25.4101
Ketotifen_Fumarate	0.124027	0.430102	-34.4557
Cefpodoxime_Proxetil	0.123037	0.430079	-33.0093
Bethanechol_Chloride	0.124261	0.429985	-34.8347
Desogestrel	0.125443	0.429792	-36.6997
Prilocaine_HCl	0.120332	0.42925	-36.014
Chlorothiazide	0.118551	0.427938	-26.3928
Hydroxocobalamin_HCl	0.115773	0.427239	-21.9878
Mesna	0.111337	0.427207	-21.4114
Cefotetan_Disodium	0.120495	0.426942	-29.2914
Pregabalin	0.107146	0.426698	-14.7333
Isocarboxazid	0.109931	0.426325	-13.3061
Esmolol	0.111471	0.426214	-15.5185
Clobazam	0.107498	0.426036	-9.98727
Hydroflumethiazide	0.118142	0.425564	-25.8263
Ursodiol	0.122888	0.425561	-39.7116
Irbesartan	0.12122	0.425051	-30.2592
Floxuridine	0.175866	0.424894	-36.1401
Acetohexamide	0.134666	0.424782	-50.4067
Tiotropium_Bromide_	0.103554	0.424281	-4.51882
Lorazepam	0.122249	0.423903	-32.0259
Thioridazine_HCl	0.111461	0.423451	-15.7957
Atorvastatin_Calcium	0.113489	0.423303	-18.848
Oxiconazole_Nitrate	0.150594	0.42326	-8.99187
Dicloxacillin_Na_Salt_Monohydrate	0.124509	0.423043	-35.3344
Diazepam	0.116061	0.423017	-22.9942
Venlafaxine_HCl	0.115963	0.422977	-22.5624
Methenamine_Hippurate	0.118556	0.422968	-32.8068
Cefdinir	0.123518	0.422625	-33.7589
Levocarnitine	0.120763	0.422145	-29.6355
Adefovir_Dipivoxil	0.14599	0.422037	-67.1369
Fluorometholone	0.11519	0.421899	-21.2208
Metaxalone	0.118488	0.421831	-32.8911
Bimatoprost	0.103344	0.421704	-4.21827
Carmustine	0.108028	0.421454	-10.7783
Silver_Sulfadiazine	0.119146	0.420914	-33.2241
Amcinonide	0.121076	0.419873	-30.1452
Disopyramide_	0.106692	0.419722	-8.49023
Budesonide	0.121679	0.419622	-31.0727
Levalbuterol_HCl	0.113022	0.419364	-17.8704
Doxepin_HCl	0.132067	0.41899	-46.4439
Mifepristone	0.130693	0.418811	-44.3614
Cefuroxime_Axetil	0.120265	0.418502	-28.9612
Bromfenac_	0.105403	0.418273	-6.78539
Lactulose	0.108347	0.417718	-11.5829
Minocycline_	0.177812	0.417483	-38.2326
Methylergonovine_Maleate	0.123624	0.417448	-40.8061
Mafenide_HCl	0.119956	0.417187	-28.3928
Prasugrel	0.097671	0.41694	1.40296
Prednisone	0.136354	0.416801	-52.8489
Metyrapone	0.121148	0.416172	-36.9917
Levothyroxine_Na	0.119304	0.415633	-27.5444
Valproate_Na	0.123191	0.41557	-40.0635
Isosorbide_Dinitrate	0.106234	0.415458	-7.99365
Drospirenone	0.120148	0.414999	-28.6948
Duloxetine_HCl	0.116371	0.414944	-23.0647
Lamivudine	0.115513	0.41487	-21.5075
Tamoxifen_Citrate	0.115811	0.41475	-22.2902
Probenecid	0.111033	0.414745	-20.4867
Mannitol	0.114516	0.414648	-20.3898
Protriptyline_HCl	0.117541	0.414213	-31.369
Bosentan	0.112592	0.414164	-17.7409
Etoposide	0.200801	0.413959	-62.9294
Eszopiclone	0.10135	0.413732	-0.683919
Hydroxyzine_Dihydrochloride	0.110654	0.413696	-14.8047
Lapatinib_Ditosylate	0.134532	0.413422	8.26379
Ethinyl_Estradiol	0.110512	0.413379	-14.4852
Lindane	0.12787	0.413153	-40.1501
Liothyronine_Na	0.127395	0.413145	-39.4746
Valsartan	0.121998	0.412934	-38.3333
Naratriptan_HCl	0.122662	0.412911	-39.0549
Halcinonide	0.122684	0.412663	-32.4497
Brimonidine	0.105877	0.412525	-7.17169
Trimipramine_Maleate	0.113554	0.411942	-24.717
Rasagiline_Mesylate	0.117642	0.411718	-30.97
Tadalafil	0.125176	0.411672	-43.1946
Maraviroc	0.115142	0.411283	-21.3946
Zaleplon	0.119273	0.411246	-33.8558
Ketorolac_Tromethamine	0.0980115	0.410798	4.09837
Eflornithine_HCl	0.122681	0.410171	-32.4672
Diatrizoate_Meglumine	0.115516	0.410125	-21.544
Methazolamide	0.102921	0.410016	-7.56132
Pyridostigmine_Bromide	0.116781	0.409657	-29.6565
Gemifloxacin_	0.138877	0.409509	-56.6773
Micafungin_	0.125128	0.409362	-43.1371
Methyclothiazide	0.119181	0.409151	-33.477
Modafinil_(Schedule_Iv)	0.12071	0.408769	-36.077
Levocetirizine_Dihydrochloride	0.116819	0.408686	-23.7157
Dicyclomine_HCl	0.0963795	0.408522	6.45327
Mometasone_Furoate	0.124032	0.408118	-41.2107
Erythromycin	0.112451	0.408027	-17.5822
Cefprozil	0.122843	0.407876	-32.7062
Misoprostol	0.110502	0.407687	-14.5382
Topotecan_HCl	0.134403	0.407535	-49.8798
Ethambutol_Dihydrochloride	0.101514	0.407393	-0.906278
Efavirenz	0.102773	0.407363	-3.41709
Theophylline	0.12144	0.407296	-36.2353
Betaine_	0.110273	0.407198	-14.3095
Aprepitant	0.121145	0.407145	-30.5028
Capreomycin_Disulfate	0.123211	0.407134	-33.4975
Kanamycin_Sulfate	0.11146	0.406962	-15.9992
Cefadroxil	0.122125	0.406464	-31.783
Demeclocycline_HCl	0.122333	0.406445	-31.7589
Estropipate	0.115399	0.406223	-21.6613
Butorphanol-(+)-Tartrate_(Schedule_Iv)	0.0974061	0.406174	5.06735
Loxapine_Succinate	0.118856	0.405825	-26.8017
Vancomycin_HCl	0.11309	0.405671	-23.9107
Epinastine_HCl	0.120484	0.405655	-29.3438
Lansoprazole	0.0978833	0.405548	4.07922
Saquinavir_Mesylate	0.12596	0.405405	-44.3215
Oxtriphylline	0.130988	0.405144	-52.2422
Mitoxantrone_HCl	0.0948959	0.405099	50.831
Reserpine	0.116255	0.404926	-28.3329
Metolazone	0.117508	0.404637	-30.8844
Primidone	0.113616	0.404575	-24.8829
Droperidol	0.122451	0.404443	-32.0499
Cefazolin_Na	0.121891	0.404438	-31.38
Cephalexin_Monohydrate	0.120675	0.404413	-29.5591
Rifaximin	0.118816	0.404156	-32.9329
Ropivacaine_HCl_Monohydrate	0.119121	0.403968	-33.2099
Trospium_Chloride	0.118565	0.403781	-32.6472
Cefuroxime_Na	0.122947	0.403676	-32.9062
Levobunolol_HCl	0.128922	0.403555	-41.7434
Chenodiol_(Chenodeoxycholic_Acid)	0.117212	0.403403	-24.443
Meclizine_Dihydrochloride	0.109464	0.403392	-12.9079
Zanamivir	0.128147	0.40311	-47.97
Methyl_Aminolevulinate_HCl	0.122261	0.403006	-38.6976
Rufinamide	0.120466	0.402913	-35.5985
Bendamustine_HCl	0.0974889	0.402814	4.71073
Mupirocin	0.124075	0.402636	-41.3895
Malathion	0.115209	0.40245	-21.4271
Moexipril_HCl	0.124764	0.402344	-42.5261
Posaconazole	0.0987751	0.402195	-0.794487
Clotrimazole	0.128813	0.401852	-41.6351
Methacholine_Chloride	0.118396	0.401347	-32.2034
Succinylcholine_Chloride_2H2O	0.120359	0.401219	-28.9927
Fluoxetine_HCl	0.0951427	0.40076	8.27506
Metaproterenol_Hemisulfate_(Orciprenaline)	0.121616	0.400652	-37.9706
Dexchlorpheniramine_Maleate	0.0986478	0.400314	3.24013
Bupropion_	0.116881	0.400207	-24.1781
Methoxsalen_(Xanthotoxin)	0.119947	0.400201	-34.6861
Trihexyphenidyl_HCl	0.118155	0.39949	-32.1839
Voriconazole	0.124375	0.399439	-42.0296
Phenelzine_Sulfate	0.125382	0.399042	-43.4707
Raltegravir	0.126149	0.39879	-44.752
Ondansetron	0.125652	0.39871	-37.4092
Eptifibatide	0.108573	0.398107	-11.2989
Rabeprazole_Na	0.118456	0.397991	-32.4917
Miglitol	0.129441	0.397887	-50.1241
Rifapentine	0.127902	0.397782	-47.7374
Econazole_Nitrate	0.115338	0.397768	-21.6707
Ropinirole_HCl	0.129415	0.397713	-49.9026
Nortriptyline_HCl	0.125601	0.397711	-43.8566
Lopinavir	0.121095	0.397683	-30.1004
Desvenlafaxine_Succinate_Hydrate	0.101639	0.397595	-1.30725
Ziprasidone_hydrochloride	0.122776	0.396623	-38.9637
Proparacaine_HCl	0.0998709	0.396311	-2.91552
Mexiletine_HCl	0.130053	0.395865	-50.8737
Methocarbamol	0.118566	0.395837	-32.8871
Naftifine_HCl	0.123019	0.395644	-39.8027
Dutasteride	0.117153	0.395595	-24.289
Perindopril_Erbumine	0.117871	0.395557	-31.7866
Methsuximide	0.122688	0.395512	-39.2395
Tigecycline	0.128366	0.395264	-48.1837
Paliperidone	0.127265	0.394765	-46.687
Mercaptopurine_Hydrate	0.0895305	0.394589	13.5177
Rifabutin	0.118806	0.394497	-32.8604
Iloperidone	0.0924858	0.394419	12.3384
Doripenem	0.10642	0.394237	-8.31133
Quinidine_HCl_H2O	0.110999	0.394188	-20.3077
Mitomycin_C	0.206666	0.393584	-69.2287
Pyrimethamine	0.124237	0.393093	-41.868
Midodrine_HCl	0.125413	0.392783	-43.6976
Methscopolamine_Bromide_((?)-Scopolamine_Methyl_Bromide)	0.106967	0.392766	-13.5643
Nilotinib	0.126222	0.392731	-44.6259
Milnacipran_HCl	0.128058	0.392213	-47.6566
Trazodone_HCl	0.122012	0.392213	-37.9308
Propylthiouracil	0.106697	0.392099	-14.4121
Repaglinide	0.121363	0.39193	-37.1375
Ceftibuten	0.122173	0.391763	-31.7907
Deferoxamine_Mesylate	0.13444	0.39145	-49.9532
Tirofiban_HCl	0.128012	0.390855	-47.7565
Ivermectin	0.169099	0.390729	-28.8751
Ibutilide_Fumarate	0.102736	0.390624	-3.10574
Telbivudine_	0.122285	0.390615	-38.5911
Warfarin_Na	0.110467	0.390389	-20.3184
Nafcillin_Na	0.121152	0.389991	-36.3786
Dexrazoxane_	0.106813	0.388882	-8.63762
Desoximetasone	0.10769	0.388792	-10.3796
Mefloquine_HCl	0.0908321	0.388663	14.9206
Penicillin_G_Potassium_(Benzylpenicillin)	0.124453	0.388498	-42.1338
Miglustat_(N-Butyldeoxynojirimycin_HCl)	0.105989	0.388102	-7.80192
Nicotine	0.115379	0.387923	-26.8679
Mepenzolate_Bromide	0.102128	0.387696	-1.84858
Pyrazinamide	0.109413	0.387094	-17.4356
Natamycin	0.12675	0.386767	-45.4863
Rizatriptan_Benzoate	0.123578	0.38627	-40.7549
Ritonavir	0.118368	0.385755	-32.368
Sitagliptin_Phosphate	0.121998	0.385667	-37.9834
Nitisinone	0.117318	0.385611	-30.1986
Mirtazapine	0.122632	0.385456	-38.9966
Ramelteon	0.124382	0.38527	-41.968
Mitotane	0.123697	0.384815	-40.9051
Benztropine_Mesylate	0.0964591	0.384788	5.93669
Loteprednol_Etabonate	0.118572	0.384712	-26.399
Nadolol	0.116315	0.384514	-28.5289
Meclofenamate_Na	0.107525	0.384159	-9.8268
Colchicine	0.0780814	0.382818	33.654
Desonide	0.101703	0.382625	-1.26821
Argatroban	0.0930732	0.382183	11.449
Vigabatrin	0.0997989	0.382176	-2.92806
Mechlorethamine_HCl	0.150543	0.382097	-73.7729
Streptozocin	0.120344	0.382024	-35.2191
Stavudine	0.129004	0.380818	-49.0477
Selegiline_HCl	0.12518	0.380711	-43.0367
Varenicline_Tartrate	0.111341	0.380501	-20.363
Carbinoxamine_Maleate	0.105663	0.380349	-7.04634
Deferasirox	0.135151	0.379999	-50.8638
Miconazole	0.111111	0.37988	-20.1834
Lacosamide	0.102098	0.379608	-1.77373
Sertraline_HCl	0.110965	0.379215	-20.6479
Trandolapril	0.121812	0.378949	-37.908
Pentostatin	0.125589	0.378827	-43.6702
Valganciclovir_HCl	0.118434	0.378181	-32.6728
Ciclopirox	0.154558	0.378152	-79.7262
Telithromycin	0.111252	0.37787	-20.2387
Isotretinoin_(13-Cis-Retinoic_Acid)	0.0979221	0.377451	4.25886
Difluprednate	0.0961447	0.377384	6.82834
Labetalol_HCl	0.11068	0.377334	-14.7648
Phytonadione	0.125703	0.376776	-43.6462
Perphenazine	0.115101	0.376647	-26.6826
Trientine_Dihydrochloride	0.118525	0.376281	-32.2655
Nelarabine	0.126352	0.37599	-45.2075
Travoprost	0.125297	0.375365	-43.2368
Paromomycin_Sulfate	0.124811	0.375302	-42.4529
Triamterene	0.118849	0.374155	-32.9179
Phenylephrine_	0.115229	0.373823	-28.0808
Tazarotene	0.129325	0.373337	-49.7328
Nilutamide	0.124414	0.373061	-41.9161
Tiopronin	0.12144	0.373052	-36.9633
Regadenoson	0.113745	0.37297	-24.6278
Metaraminol_Bitartrate	0.117341	0.372092	-30.8262
Butoconazole_Nitrate	0.102558	0.37201	-2.55644
Penicillamine_(D-Penicillamine)	0.120254	0.3718	-35.0554
Pemetrexed_Disodium	0.151829	0.371689	-86.0135
Lenalidomide	0.0964593	0.371568	6.56827
Nepafenac	0.120678	0.371466	-35.7115
Rosuvastatin_Calcium	0.103592	0.37141	-8.08771
Tacrolimus_(Fk506)	0.116882	0.370724	-29.1634
Oxaprozin	0.117143	0.370625	-29.772
Torsemide	0.115726	0.369799	-28.1695
Sulfamethoxazole	0.115828	0.369385	-28.1285
Oxazepam	0.110771	0.369077	-20.466
Triamcinolone_Acetonide	0.121469	0.368833	-37.1915
Irinotecan_HCl	0.145118	0.368779	-65.2283
Tiagabine_HCl	0.117158	0.368668	-30.0849
Tiludronate_Disodium	0.122842	0.368327	-39.433
Pentamidine_Isethionate	0.126824	0.368132	-45.5991
Leucovorin_Calcium_Pentahydrate	0.0981685	0.367196	3.72003
Tolterodine_Tartrate	0.119935	0.367142	-34.9383
Nizatidine	0.122339	0.366422	-38.7962
Niacin	0.112036	0.36636	-22.9143
Tolvaptan	0.12137	0.366278	-36.8873
Nebivolol_HCl	0.10373	0.365781	-9.86271
Nevirapine	0.110101	0.36571	-18.1535
Pimecrolimus	0.121569	0.365307	-37.0155
Dopamine_HCl	0.103909	0.363948	-4.71858
Brompheniramine_Maleate	0.0967974	0.363905	5.90885
Dienogest	0.112573	0.363677	-17.3862
Permethrin	0.114661	0.363043	-26.1832
Fulvestrant	0.100631	0.362551	0.235424
Olsalazine_Na	0.116047	0.361378	-27.9711
Triazolam	0.115724	0.360937	-27.9309
Thiotepa	0.131627	0.36019	-53.4091
Palonosetron_HCl	0.120704	0.358818	-35.9541
Pemirolast_Potassium	0.113683	0.358763	-23.9082
Terbutaline_Hemisulfate	0.109351	0.357911	-18.7814
Testosterone_Enanthate	0.105933	0.356884	-12.9597
Orlistat_(Tetrahydrolipstatin)	0.111293	0.35634	-21.2481
Erlotinib	0.139018	0.35573	3.44591
Sulfacetamide_Na	0.109225	0.355078	-16.4831
Podofilox	0.0749731	0.352952	37.6844
Temazepam	0.100797	0.352058	-5.20214
Tretinoin	0.123181	0.35093	-39.0015
Sulconazole_Nitrate	0.103386	0.349811	-9.10237
Oxybutynin_Chloride	0.0987275	0.347905	-0.942786
Thioguanine_(6-Thioguanine)	0.0803893	0.346435	28.649
Teniposide	0.146088	0.346224	-77.5853
Sulfanilamide	0.0926795	0.345714	9.04349
Nitazoxanide	0.118437	0.345659	-32.1187
Oxytetracycline_HCl	0.101531	0.343793	-5.26006
Tetrahydrozoline_HCl	0.11393	0.343303	-24.5856
Terconazole	0.0945125	0.343017	5.85519
Sunitinib_Malate	0.0873114	0.342747	17.1445
Methotrexate_	0.134572	0.341838	-58.4559
Pitavastatin_Calcium	0.0882936	0.339874	16.0299
Chlorhexidine_Dihydrochloride	0.0967749	0.338108	5.97121
Digoxin	0.0395588	0.337413	99.796
Tenofovir	0.0971403	0.329069	2.11306
Pazopanib_HCl	0.124233	0.328365	-41.741
Nitrofurantoin	0.091711	0.327798	10.4763
Hexachlorophene	0.105031	0.32665	-6.42183
Tetrabenazine	0.102459	0.326529	-7.05386
Dactinomycin_(=_Actinomycin_D)	0.0788513	0.325405	32.4372
Topiramate	0.100803	0.323502	-5.01899
Temsirolimus	0.115541	0.322142	-26.7274
Epirubicin_HCl	0.0806195	0.31249	29.9162
Sorafenib_Tosylate	0.122412	0.298593	-38.4957
